# Supplementary material for: Promising Colloidal Rhenium Disulfide Nanosheets: Preparation and Applications for In Vivo Breast Cancer Therapy
Source: Nanomaterials (Basel). 2022 Jun 6;12(11):1937. doi: 10.3390/nano12111937 (PMC9182237; doi:10.3390/nano12111937)
Supplement: Supplementary file 1 [file nanomaterials-12-01937-s001.zip]

Archive with 1 entries (1 files):
- nanomaterials-1717785-supplementary.pdf
